# Supplementary material for: Using mass spectrometry imaging to map fluxes quantitatively in the tumor ecosystem
Source: Nat Commun. 2023 May 19;14:2876. doi: 10.1038/s41467-023-38403-x (PMC10199024; doi:10.1038/s41467-023-38403-x)
Supplement: Supplementary file 3 — Source Data [file 41467_2023_38403_MOESM3_ESM.xlsx]

## Sheet: Fig. 2
Figure 2
Figure 2c
	Ipsilateral					Contralateral
Uric acid	3955705	2807646	4159953	2155501	3735298	1065813	1106495	870879	702033	923059
UDP-GlcNAc	6123415	3649372	7284346	6497556	5890084	2205459	2607409	2294828	2275285	2454891
UDP-GlcA	354034	322786	264575	411380	343447	169292	287347	199541	177629	268464
UDP	2815913	3007217	3359602	3829259	2950558	2142820	3140044	2179489	2594740	2344072
SAM	1982711	2042104	2866481	3076696	2764984	1389342	2296428	1163710	1510418	1656596
m6A	2008997	1923458	1847032	1794777	2030196	1631264	1884963	1317290	1208569	1520316
Pseudouridine	477948	324422	482199	536857	480433	303428	379775	315642	276407	295955
CDP-choline	4483479	4038877	5768375	6544206	5045496	2682471	3505002	2400158	2589405	3311483
Figure 2d
	Ipsilateral					Contralateral
Carnitine	953000000	772000000	898000000	931000000	903000000	541000000	605000000	354000000	342000000	544000000
Hex-Carnitine	1302540	825804	1058090	1166114	900667	428271	698261	198660	256639	502986
AA	197000000	220000000	158000000	181000000	193000000	296000000	301000000	317000000	280000000	304000000
DPA	1852637	1358949	2615803	1950411	1396447	1250347	1302642	1546381	988095	1071585
NAA	2685997	3872819	1955421	2898976	2958409	3459106	4353573	3680050	3958547	4177023

## Sheet: Fig. 3
Figure 3
Figure 3b
	NAA
M0	20.32	22.15	19.87	18.93
M1	1.63	4.3	1.11	2.03
M2	5.46	8.05	4.22	6.16
M3	9.83	10.94	7.47	10.25
M4	18.83	17.13	17.53	19.18
M5	17.64	14.97	17.53	17.39
M6	26.29	22.45	32.27	26.07
Figure 3c
	Aspartate
M0	4.9	5.86	7.07		Grubbs' outlier test (α=0.05) identified one outlier for Aspartate, which was removed
M1	7.11	9.2	7.03
M2	17.7	21.27	17.33
M3	28.7	28.37	29.12
M4	41.59	35.31	39.46

## Sheet: Fig. 5
Figure 5
Figure 5b
	R5P
M0	47.52	49.57	46.87	46.48
M1	1.35	4.1	0.76	0.79
M2	4.05	6.28	3.11	4.48
M3	5.56	7.31	5.06	6.07
M4	4.51	4.84	3.7	4.68
M5	37	27.9	40.51	37.5
Figure 5c
	AMP
M0	56.53	52.89	53.43	47.47
M1	0	0.82	0	0
M2	2.45	4.86	2.01	2.58
M3	3.94	5.94	3.25	4.18
M4	3.48	5.01	3.09	4.46
M5	23.32	18.95	24.26	20.48
M6	3.97	4.95	4.68	7.94
M7	3.6	3.8	4.71	7.03
M8	1.92	2.07	3.03	4.01
M9	0.68	0.63	1.28	1.55
M10	0.09	0.09	0.27	0.31

## Sheet: Fig. 7
Figure 7
Figure 7b
	Citrate
M0	6.59	5.87	8.79		Grubbs' outlier test (α=0.05) identified one outlier for Citrate, which was removed
M1	2.38	3.59	3.43
M2	7.69	10.1	8.92
M3	13.95	16.47	14.81
M4	23.83	24.48	21.76
M5	21.37	20.53	21.14
M6	24.2	18.95	21.16
Figure 7c
	Palmitate
M0	73	75.21	72.66	72.52
M1	0	0.23	0	0
M2	0.06	1.56	0	0.24
M3	0.31	1.2	0.2	0.47
M4	1.19	2.03	0.81	1.37
M5	0.89	1.29	0.6	0.97
M6	2.41	2.21	1.89	2.43
M7	1.58	1.39	1.3	1.65
M8	3.79	2.58	3.34	3.43
M9	1.98	1.51	1.97	2.1
M10	4.21	2.77	4.47	4.15
M11	2.07	1.4	2.1	2.03
M12	3.78	2.66	4.32	3.75
M13	1.33	0.97	1.65	1.33
M14	2.3	1.9	3.02	2.24
M15	0.38	0.42	0.59	0.51
M16	0.72	0.68	1.07	0.82
Figure 7g
	Ispilateral				Contralateral
gpalm(48h)	0.225758	0.211217	0.184065	0.200562	0.153134	0.105364	0.114863	0.066796

## Sheet: Fig. 8
Figure 8
Figure 8d
	Ispilateral				Contralateral
gpalm(48h)	0.422866	0.424401	0.516273	0.520341	0.086998	0.1365	0.091896	0.158827

## Sheet: Fig. 9
Figure 9
Figure 9b
	Stearate
M0	86.22	87.49	86.27	85.39
M1	0.01	0.19	0	0
M2	5.77	4.22	5.59	5.27
M3	0	0.14	0	0.09
M4	0.22	0.5	0.13	0.33
M5	0.16	0.37	0.1	0.19
M6	0.51	0.57	0.34	0.69
M7	0.32	0.45	0.23	0.44
M8	0.8	0.78	0.64	0.88
M9	0.44	0.5	0.48	0.57
M10	1.08	0.98	0.92	1.31
M11	0.6	0.55	0.62	0.71
M12	1.25	0.93	1.32	1.27
M13	0.57	0.49	0.59	0.58
M14	0.96	0.86	1.2	1.07
M15	0.29	0.28	0.38	0.37
M16	0.59	0.47	0.81	0.6
M17	0.06	0.11	0.13	0.1
M18	0.14	0.13	0.24	0.14
Figure 9f
	Ispilateral				Contralateral
(g+e)ST(48h)	0.252745	0.241922	0.154406	0.185775	0.130784	0.094422	0.097458	0.059564

## Sheet: Fig. 10
Figure 10
Figure 10d
	Ispilateral				Contralateral
(g+e)ST(48h)	0.429577	0.454636	0.430691	0.561478	0.047124	0.063026	0.048485	0.081035

## Sheet: Suppl. Fig. 5
Supplementary Figure 5
NAA	LC				MALDI				DESI
M0	20.32	22.15	19.87	18.93	18.731	21.739	17.823	16.91	15.387	17.535	15.701	15.375
M1	1.63	4.3	1.11	2.03	1.285	3.946	0.85	1.863	3.473	5.346	2.266	3.376
M2	5.46	8.05	4.22	6.16	5.547	8.207	4.007	6.013	6.037	8.137	5.686	5.083
M3	9.83	10.94	7.47	10.25	10.14	11.392	8.003	10.584	9.673	10.983	10.091	7.921
M4	18.83	17.13	17.53	19.18	20.104	17.065	18.362	20.182	18.576	17.31	18.51	17.069
M5	17.64	14.97	17.53	17.39	18.865	15.828	19.613	19.523	22.245	19.885	22.95	22.878
M6	26.29	22.45	32.27	26.07	25.328	21.822	31.342	24.926	24.608	20.804	24.797	28.295
AMP	LC				MALDI				DESI
M0	56.53	52.89	53.43	47.47	54.199	53.193	53.798	49.483	38.563	33.633	41.838	33.437
M1	0	0.82	0	0	0.737	2.291	0.573	1.044	3.147	5.53	2.723	4.291
M2	2.45	4.86	2.01	2.58	3.04	4.864	2.199	2.751	4.88	6.622	4.855	4.635
M3	3.94	5.94	3.25	4.18	3.546	5.391	2.874	3.58	5.307	6.947	4.839	5.448
M4	3.48	5.01	3.09	4.46	4.346	5.348	3.628	4.513	5.492	6.323	5.099	5.692
M5	23.32	18.95	24.26	20.48	22.609	17.066	22.087	20.487	18.081	15.757	20.05	17.867
M6	3.97	4.95	4.68	7.94	4.796	5.432	5.544	7.31	7.777	7.627	7.091	7.965
M7	3.6	3.8	4.71	7.03	4.13	4.017	5.263	6.268	6.407	6.215	5.424	7.857
M8	1.92	2.07	3.03	4.01	1.784	1.735	2.617	3.033	4.806	4.605	3.908	5.956
M9	0.68	0.63	1.28	1.55	0.681	0.538	1.164	1.25	3.545	3.978	2.69	4.284
M10	0.09	0.09	0.27	0.31	0.131	0.124	0.253	0.281	1.996	2.762	1.484	2.567
Palmitate	LC				MALDI				DESI
M0	73	75.21	72.66	72.52	85.21	82.29	82.97	79.11	81.5	82.844	85.136	85.733
M1	0	0	0	0	0	0	0	0	0	0	0	0
M2	0.06	1.56	0	0.24	0.35	0.88	0.33	0.5	0.55	1.301	0.48	0.521
M3	0.31	1.2	0.2	0.47	0.08	0.34	0.08	0.17	0.307	0.731	0.258	0.183
M4	1.19	2.03	0.81	1.37	0.86	1.46	0.75	1.05	2.618	2.767	2.083	1.637
M5	0.89	1.29	0.6	0.97	0.33	0.62	0.24	0.53	0.86	1.016	0.615	0.534
M6	2.41	2.21	1.89	2.43	1.11	1.51	0.83	1.45	1.299	1.343	1.09	0.826
M7	1.58	1.39	1.3	1.65	0.7	0.94	0.63	1.05	1.022	0.939	0.827	0.691
M8	3.79	2.58	3.34	3.43	1.87	1.87	1.78	2.47	1.806	1.507	1.62	1.393
M9	1.98	1.51	1.97	2.1	1.07	1.14	1.19	1.6	1.351	1.037	1.12	1.004
M10	4.21	2.77	4.47	4.15	2.55	2.46	2.74	3.34	2.217	1.653	1.933	1.777
M11	2.07	1.4	2.1	2.03	1.18	1.31	1.51	1.73	1.366	0.997	1.066	1.117
M12	3.78	2.66	4.32	3.75	2.3	2.18	3.07	3.27	2.001	1.449	1.527	1.789
M13	1.33	0.97	1.65	1.33	0.73	0.85	1.22	1.28	0.977	0.727	0.72	0.829
M14	2.3	1.9	3.02	2.24	1.25	1.31	2.05	1.94	1.302	1.021	0.977	1.189
M15	0.38	0.42	0.59	0.51	0.15	0.2	0.33	0.31	0.391	0.3	0.247	0.354
M16	0.72	0.68	1.07	0.82	0.25	0.29	0.52	0.45	0.433	0.369	0.302	0.424
Stearate	LC				MALDI				DESI
M0	86.22	87.49	86.27	85.39	92.736	90.667	90.708	86.262	87.949	89.393	91.504	89.749
M1	0.01	0.19	0	0	0.452	0.528	0.611	0.83	0.595	1	0.293	1.224
M2	5.77	4.22	5.59	5.27	3.376	3.573	3.798	4.79	3.327	2.729	2.762	2.628
M3	0	0.14	0	0.09	0.047	0.117	0.054	0.082	0.256	0.269	0.111	0.194
M4	0.22	0.5	0.13	0.33	0.099	0.315	0.121	0.311	0.354	0.511	0.268	0.235
M5	0.16	0.37	0.1	0.19	0.055	0.168	0.062	0.169	0.282	0.344	0.186	0.174
M6	0.51	0.57	0.34	0.69	0.172	0.385	0.179	0.421	0.458	0.519	0.343	0.317
M7	0.32	0.45	0.23	0.44	0.128	0.255	0.141	0.318	0.391	0.386	0.265	0.266
M8	0.8	0.78	0.64	0.88	0.314	0.44	0.313	0.661	0.671	0.614	0.508	0.484
M9	0.44	0.5	0.48	0.57	0.202	0.309	0.245	0.463	0.604	0.46	0.387	0.417
M10	1.08	0.98	0.92	1.31	0.506	0.615	0.572	0.972	0.982	0.717	0.679	0.716
M11	0.6	0.55	0.62	0.71	0.286	0.401	0.413	0.743	0.604	0.477	0.415	0.502
M12	1.25	0.93	1.32	1.27	0.538	0.652	0.733	1.118	1.063	0.736	0.686	0.83
M13	0.57	0.49	0.59	0.58	0.273	0.4	0.463	0.745	0.61	0.425	0.371	0.507
M14	0.96	0.86	1.2	1.07	0.439	0.589	0.771	1.072	0.788	0.596	0.53	0.718
M15	0.29	0.28	0.38	0.37	0.137	0.225	0.289	0.404	0.344	0.265	0.22	0.335
M16	0.59	0.47	0.81	0.6	0.186	0.28	0.398	0.489	0.453	0.345	0.294	0.431
M17	0.06	0.11	0.13	0.1	0.024	0.043	0.058	0.072	0.129	0.101	0.084	0.129
M18	0.14	0.13	0.24	0.14	0.029	0.038	0.069	0.077	0.139	0.11	0.094	0.146
Pool sizes
	Ispilateral				Contralateral
Palmitate	609000000	647000000	507000000	439000000	553000000	657000000	584000000	437000000
Stearate	691000000	484000000	579000000	417000000	725000000	649000000	776000000	561000000

## Sheet: Suppl. Fig. 12
Supplementary Figure 12
Palmitate	LC				MALDI				DESI
gpalm(48h)	0.267728	0.242217	0.271056	0.271805	0.149159	0.171949	0.172476	0.208538	0.159207	0.145145	0.129311	0.125525
T0	0.36466	0.415888	0.324159	0.361912	0.326501	0.363628	0.28373	0.325213	0.338186	0.373213	0.354553	0.314133
T1	0.0614634	0.072553	0.058733	0.065887	0.095303	0.084893	0.089103	0.075657	0.08232	0.083658	0.07793	0.079174
T2	0.573877	0.511559	0.617108	0.572201	0.572484	0.547394	0.621181	0.595962	0.579494	0.543036	0.567517	0.606601
Stearate	LC				MALDI				DESI
(g+e)ST(48h)	0.16994	0.152314	0.162135	0.177079	0.091263	0.115541	0.109544	0.160283	0.14141	0.126735	0.10359	0.115836
T0	0.349629	0.381359	0.302468	0.361633	0.271295	0.304891	0.232624	0.271277	0.330109	0.340252	0.335714	0.2542
T1	0.0438558	0.060572	0.045365	0.048999	0.125814	0.120186	0.143149	0.125561	0.128095	0.183861	0.117982	0.235705
T2	0.606515	0.558069	0.652166	0.589368	0.602891	0.574922	0.624226	0.603162	0.541795	0.475887	0.546303	0.510094

## Sheet: Suppl. Fig. 13
Supplementary Figure 12
Palmitoylcarnitine	Brain				Serum
M0	55.11	63.78	56.88	54.71	92.37	73.03	56.6	82.04
M1	0.08	0.83	0.1	0	0	1.06	0.35	0
M2	0.62	3.1	0.28	0.44	0	0.64	0.12	1.29
M3	0.18	1.33	0.04	0.49	0.59	0.53	0.41	0
M4	2.17	3.01	0.91	1.68	0.52	1.43	4.76	1.28
M5	1.3	1.61	0.82	1.16	0	0.87	0.03	2.24
M6	4.57	4	2.45	4.67	0.79	1.04	1.68	0
M7	2.9	2.06	1.6	2.38	0.83	0.99	0.22	0
M8	7.91	4.08	6.2	7.15	0.75	2.13	1.58	1.52
M9	4.1	2.1	2.72	3.2	0	1.48	1.75	1.55
M10	7.02	3.71	7.15	8.98	1.33	3.07	5.28	0.39
M11	2.67	2.24	3.8	1.84	0.66	1.93	3.84	0.91
M12	5.87	3.51	6.85	7.68	1.49	4.13	7.76	4.66
M13	1.46	1.07	3.11	1.89	0.69	2.17	4.71	2.73
M14	3.25	2.26	4.49	3.32	0	3.24	6.37	1.39
M15	0.48	0.86	0.78	0.26	0	0.73	1.06	0
M16	0.3	0.45	1.82	0.17	0	1.54	3.47	0
